# Supplementary material for: Highly Effective Thermally Activated Delayed Fluorescence Emitters Based on Symmetry and Asymmetry Nicotinonitrile Derivatives
Source: Molecules. 2022 Nov 27;27(23):8274. doi: 10.3390/molecules27238274 (PMC9738715; doi:10.3390/molecules27238274)
Supplement: Supplementary file 1 [file molecules-27-08274-s001.zip]

Archive with 1 entries (1 files):
- molecules-2039759-supplementary.pdf
